# Supplementary material for: PRIM1 deficiency causes a distinctive primordial dwarfism syndrome
Source: Genes Dev. 2020 Nov 1;34(21-22):1520–33. doi: 10.1101/gad.340190.120 (PMC7608753; doi:10.1101/gad.340190.120)
Supplement: Supplemental Material [file supp_gad.340190.120_Supplemental_Table_S3.xlsx]

## Sheet: Table S3
Family	Coordinate (hg38)	REF	ALT	SYMBOL	Consequence	Protein Consequence	Cohort Alt Alleles (one affected individual per family only, DP > 4)	Cohort Reference Alleles (one affected individual per family only, DP > 4)	Allele 2 (comma separated if > 1)	gnomAD_afr_P	gnomAD_afr_alt	gnomAD_afr_non_alt	gnomAD_amr_P	gnomAD_amr_alt	gnomAD_amr_non_alt	gnomAD_eas_P	gnomAD_eas_alt	gnomAD_eas_non_alt	gnomAD_nfe_P	gnomAD_nfe_alt	gnomAD_nfe_non_alt	gnomAD_sas_P	gnomAD_sas_alt	gnomAD_sas_non_alt	gnomAD_all_P	gnomAD_all_alt	gnomAD_all_non_alt	phased_families	Transcript	MAX_AF	MAX_AF_POPS	mis_z	pLI	pNull	pRec	No. Biallelic Families	No. Carrier Families	No. qualifying alleles in trans in affected(s)	Fraction Essential (OGEE v2)	Rank Score	Verdict
F1	chr12:56744029	G	C	PRIM1	c.638+36C>G		6	434	homozygous	1.61093e-10	0	18318	4.2674e-11	0	22966	9.85108e-10	0	13432	1.49553e-13	1	82553	5.07717e-11	0	22298	3.60892e-15	2	194094	F3|F2|F1	ENST00000338193	0.0002296	gnomAD_OTH	2.0471	0.0009938	0.0022054	0.9968	3	0	1	1	0.2	Pathogenic
F2	chr12:56744029	G	C	PRIM1	c.638+36C>G		6	434	homozygous	1.61093e-10	0	18318	4.2674e-11	0	22966	9.85108e-10	0	13432	1.49553e-13	1	82553	5.07717e-11	0	22298	3.60892e-15	2	194094	F3|F2|F1	ENST00000338193	0.0002296	gnomAD_OTH	2.0471	0.0009938	0.0022054	0.9968	3	0	1	1	0.2	Pathogenic
F3	chr12:56744029	G	C	PRIM1	c.638+36C>G		6	434	homozygous	1.61093e-10	0	18318	4.2674e-11	0	22966	9.85108e-10	0	13432	1.49553e-13	1	82553	5.07717e-11	0	22298	3.60892e-15	2	194094	F3|F2|F1	ENST00000338193	0.0002296	gnomAD_OTH	2.0471	0.0009938	0.0022054	0.9968	3	0	1	1	0.2	Pathogenic
O13	chr12:132672595	G	C	POLE	c.1686+32C>G		5	435	c.3264_3275+13del	1.58998e-09	0	24750	2.73205e-10	0	35386	4.64622e-09	0	19888	9.34007e-10	9	127041	5.6251e-10	0	30568	2.78602e-11	10	279360	O27|O16|O19|O26	ENST00000320574	6.271e-05	gnomAD_NFE	1.0651	8.0488e-27	2.175e-08	1	5	0	1	0.888889	0.422222	Pathogenic
O26	chr12:132672595	G	C	POLE	c.1686+32C>G		5	435	c.62+1G>A	1.58998e-09	0	24750	2.73205e-10	0	35386	4.64622e-09	0	19888	9.34007e-10	9	127041	5.6251e-10	0	30568	2.78602e-11	10	279360	O27|O16|O19|O26	ENST00000320574	6.271e-05	gnomAD_NFE	1.0651	8.0488e-27	2.175e-08	1	5	0	1	0.888889	0.422222	Pathogenic
O19	chr12:132672595	G	C	POLE	c.1686+32C>G		5	435	c.2091dup|p.Phe699ValfsTer11	1.58998e-09	0	24750	2.73205e-10	0	35386	4.64622e-09	0	19888	9.34007e-10	9	127041	5.6251e-10	0	30568	2.78602e-11	10	279360	O27|O16|O19|O26	ENST00000320574	6.271e-05	gnomAD_NFE	1.0651	8.0488e-27	2.175e-08	1	5	0	1	0.888889	0.422222	Pathogenic
O27	chr12:132672595	G	C	POLE	c.1686+32C>G		5	435	c.5940G>A|p.Trp1980Ter	1.58998e-09	0	24750	2.73205e-10	0	35386	4.64622e-09	0	19888	9.34007e-10	9	127041	5.6251e-10	0	30568	2.78602e-11	10	279360	O27|O16|O19|O26	ENST00000320574	6.271e-05	gnomAD_NFE	1.0651	8.0488e-27	2.175e-08	1	5	0	1	0.888889	0.422222	Pathogenic
O16	chr12:132672595	G	C	POLE	c.1686+32C>G		5	435	c.4728+1G>T	1.58998e-09	0	24750	2.73205e-10	0	35386	4.64622e-09	0	19888	9.34007e-10	9	127041	5.6251e-10	0	30568	2.78602e-11	10	279360	O27|O16|O19|O26	ENST00000320574	6.271e-05	gnomAD_NFE	1.0651	8.0488e-27	2.175e-08	1	5	0	1	0.888889	0.422222	Pathogenic
O22	chr1:52397774	G	A	ORC1	c.313C>T	p.Arg105Trp	4	436	homozygous	8.86509e-08	0	24974	2.23119e-08	0	35440	2.13792e-07	0	19954	1.30956e-10	0	129186	1.96534e-07	1	30615	2.86506e-11	1	282891	O11|O22	ENST00000371568	3.266e-05	gnomAD_SAS	0.2355	1.7297e-14	0.069377	0.93062	2	0	1	0.875	0.45	Pathogenic
O11	chr1:52397774	G	A	ORC1	c.313C>T	p.Arg105Trp	4	436	homozygous	8.86509e-08	0	24974	2.23119e-08	0	35440	2.13792e-07	0	19954	1.30956e-10	0	129186	1.96534e-07	1	30615	2.86506e-11	1	282891	O11|O22	ENST00000371568	3.266e-05	gnomAD_SAS	0.2355	1.7297e-14	0.069377	0.93062	2	0	1	0.875	0.45	Pathogenic
O10	chr4:127886668	TTAAAG	T	PLK4	c.1299_1303del	p.Phe433LeufsTer6	4	436	homozygous	5.97898e-06	4	24854	1.12513e-07	1	35275	2.15647e-07	0	19910	4.61752e-09	3	128681	4.07625e-08	0	30422	2.85824e-09	8	281730	O10|O23	ENST00000270861	0.0004695	AA	0.79972	7.0844e-06	7.5565e-06	0.99999	2	0	1	0.75	0.7	Pathogenic
O23	chr4:127886668	TTAAAG	T	PLK4	c.1299_1303del	p.Phe433LeufsTer6	4	436	homozygous	5.97898e-06	4	24854	1.12513e-07	1	35275	2.15647e-07	0	19910	4.61752e-09	3	128681	4.07625e-08	0	30422	2.85824e-09	8	281730	O10|O23	ENST00000270861	0.0004695	AA	0.79972	7.0844e-06	7.5565e-06	0.99999	2	0	1	0.75	0.7	Pathogenic
O17	chr13:24885685	T	C	CENPJ	c.3302-15A>G		8	432	homozygous	7.58567e-15	0	24972	4.80544e-16	0	35436	4.41657e-14	0	19950	1.65281e-20	0	129192	1.52581e-15	0	30612	3.17468e-23	0	282876	O17|O12|O3|O25	ENST00000381884			0.21644	2.0603e-27	0.93732	0.062679	4	0	1	0.375	1.45	Pathogenic
O12	chr13:24885685	T	C	CENPJ	c.3302-15A>G		8	432	homozygous	7.58567e-15	0	24972	4.80544e-16	0	35436	4.41657e-14	0	19950	1.65281e-20	0	129192	1.52581e-15	0	30612	3.17468e-23	0	282876	O17|O12|O3|O25	ENST00000381884			0.21644	2.0603e-27	0.93732	0.062679	4	0	1	0.375	1.45	Pathogenic
O25	chr13:24885685	T	C	CENPJ	c.3302-15A>G		8	432	homozygous	7.58567e-15	0	24972	4.80544e-16	0	35436	4.41657e-14	0	19950	1.65281e-20	0	129192	1.52581e-15	0	30612	3.17468e-23	0	282876	O17|O12|O3|O25	ENST00000381884			0.21644	2.0603e-27	0.93732	0.062679	4	0	1	0.375	1.45	Pathogenic
O3	chr13:24885685	T	C	CENPJ	c.3302-15A>G		8	432	homozygous	7.58567e-15	0	24972	4.80544e-16	0	35436	4.41657e-14	0	19950	1.65281e-20	0	129192	1.52581e-15	0	30612	3.17468e-23	0	282876	O17|O12|O3|O25	ENST00000381884			0.21644	2.0603e-27	0.93732	0.062679	4	0	1	0.375	1.45	Pathogenic
F2	chr12:55551324	A	T	OR6C4	c.98A>T	p.Tyr33Phe	4	436	homozygous	8.88186e-08	0	24962	2.25472e-08	0	35346	2.14886e-07	0	19928	6.7196e-10	1	128261	3.98663e-08	0	30594	8.72681e-11	2	281728	F3|F2	ENST00000641569	0.0001639	gnomAD_OTH	-1.6674	5.633e-09	0.98103	0.018968	2	0	1	0	2.2	in linkage disequilibrium with chr12:56744029
F3	chr12:55551324	A	T	OR6C4	c.98A>T	p.Tyr33Phe	4	436	homozygous	8.88186e-08	0	24962	2.25472e-08	0	35346	2.14886e-07	0	19928	6.7196e-10	1	128261	3.98663e-08	0	30594	8.72681e-11	2	281728	F3|F2	ENST00000641569	0.0001639	gnomAD_OTH	-1.6674	5.633e-09	0.98103	0.018968	2	0	1	0	2.2	in linkage disequilibrium with chr12:56744029
O7	chr11:1629926	GAGGCTGTGGCTCTGGCTGTGGGGGCTGTGGCTCCGGCTGTGGAGGCTGTGGGGGCTGTGGCTCCGGCTGTGC	G	KRTAP5-5	c.87_158del	p.Ser33_Gly56del	9	431	homozygous	4.48203e-13	5	23239	8.93928e-13	11	35281	4.88674e-12	6	19586	4.48649e-11	83	126411	5.47499e-11	17	30519	3.47675e-12	139	277307	O20|O7|O5	ENST00000399676			0.65657	0.084477	0.14426	0.77126	3	7	1	0	17.6	Incidental Finding (Genetic Diagnosis Known)
O5	chr11:1629926	GAGGCTGTGGCTCTGGCTGTGGGGGCTGTGGCTCCGGCTGTGGAGGCTGTGGGGGCTGTGGCTCCGGCTGTGC	G	KRTAP5-5	c.87_158del	p.Ser33_Gly56del	9	431	homozygous	4.48203e-13	5	23239	8.93928e-13	11	35281	4.88674e-12	6	19586	4.48649e-11	83	126411	5.47499e-11	17	30519	3.47675e-12	139	277307	O20|O7|O5	ENST00000399676			0.65657	0.084477	0.14426	0.77126	3	7	1	0	17.6	Incidental Finding (Genetic Diagnosis Known)
O20	chr11:1629926	GAGGCTGTGGCTCTGGCTGTGGGGGCTGTGGCTCCGGCTGTGGAGGCTGTGGGGGCTGTGGCTCCGGCTGTGC	G	KRTAP5-5	c.87_158del	p.Ser33_Gly56del	9	431	homozygous	4.48203e-13	5	23239	8.93928e-13	11	35281	4.88674e-12	6	19586	4.48649e-11	83	126411	5.47499e-11	17	30519	3.47675e-12	139	277307	O20|O7|O5	ENST00000399676			0.65657	0.084477	0.14426	0.77126	3	7	1	0	17.6	Incidental Finding
O18	chr15:41561643	A	ATTTTTCACAGT,*,T	TYRO3	c.409+4_409+5insTTTTTCACAGT		6	434	c.1579+3delinsT	2.10231e-10	0	17504	2.07114e-08	5	22455	7.87274e-10	0	13960	1.53491e-06	48	66504	6.82913e-11	0	21202	1.57666e-08	56	169566	.	ENST00000263798	0.0008855	gnomAD_NFE	1.5729	8.3343e-10	0.001121	0.99888	2	20	1	0.285714	34.2	Incidental Finding
O4	chr15:41561643	A	ATTTTTCACAGT,*,T	TYRO3	c.409+4_409+5insTTTTTCACAGT		6	434	c.1579+1_1579+2insAGAGTTTGGTTCAGTGCGGGAGGCCCAGC	2.10231e-10	0	17504	2.07114e-08	5	22455	7.87274e-10	0	13960	1.53491e-06	48	66504	6.82913e-11	0	21202	1.57666e-08	56	169566	.	ENST00000263798	0.0008855	gnomAD_NFE	1.5729	8.3343e-10	0.001121	0.99888	2	20	1	0.285714	34.2	Incidental Finding
O4	chr15:41570700	GT	G,GAGAGTTTGGTTCAGTGCGGGAGGCCCAGCT	TYRO3	c.1579+1_1579+2insAGAGTTTGGTTCAGTGCGGGAGGCCCAGC		4	436	c.409+4_409+5insTTTTTCACAGT	8.95779e-08	0	24908	7.63424e-07	3	35377	2.14128e-07	0	19946	2.36091e-07	12	128430	2.68715e-06	4	30532	8.48675e-08	22	281696	.	ENST00000263798	0.0001637	gnomAD_OTH	1.5729	8.3343e-10	0.001121	0.99888	2	20	1	0.285714	34.2	Incidental Finding
O18	chr15:41570702	ATGT	A,TTGT	TYRO3	c.1579+3delinsT		5	435	c.409+4_409+5insTTTTTCACAGT	3.82351e-08	2	23928	4.71382e-05	25	32149	4.81674e-09	0	19742	2.11166e-06	46	108520	6.59281e-06	13	27709	1.60947e-06	103	248671	.	ENST00000263798			1.5729	8.3343e-10	0.001121	0.99888	2	20	1	0.285714	34.2	Incidental Finding
O8	chr13:21161877	T	TTTTATTATTCCTC	SKA3	c.744-3_744-2insGAGGAATAATAAA		5	435	c.916-7_916-6insGAAAATTCCATCTACAAAGAA	1.60905e-09	0	24690	3.91437e-10	0	32900	5.35358e-09	0	19320	3.02041e-12	1	125697	8.05989e-10	0	28416	6.3938e-14	1	272355	.	ENST00000314759	9.057e-06	gnomAD_NFE	-0.30578	1.5109e-07	0.36872	0.63127	3	28	1	0.5	34.8	Incidental Finding
O2	chr13:21161877	T	TTTTATTATTCCTC	SKA3	c.744-3_744-2insGAGGAATAATAAA		5	435	c.916-7_916-6insGAAAATTCCATCTACAAAGAA	1.60905e-09	0	24690	3.91437e-10	0	32900	5.35358e-09	0	19320	3.02041e-12	1	125697	8.05989e-10	0	28416	6.3938e-14	1	272355	.	ENST00000314759	9.057e-06	gnomAD_NFE	-0.30578	1.5109e-07	0.36872	0.63127	3	28	1	0.5	34.8	Incidental Finding (Genetic Diagnosis Known)
O6	chr13:21161879	G	GTCCCAT,T	SKA3	c.744-4C>A		7	433	c.916-7_916-6insGAAAATTCCATCTACAAAGAA	5.80125e-13	0	24028	2.90622e-06	37	30167	1.29983e-07	11	17453	2.44409e-10	35	116515	5.67822e-07	23	25421	3.97619e-09	122	250950	.	ENST00000314759	0.001252	gnomAD_AMR	-0.30578	1.5109e-07	0.36872	0.63127	3	28	1	0.5	34.8	Incidental Finding (Genetic Diagnosis Known)
O8	chr13:21158131	G	GTTCTTTGTAGATGGAATTTTC	SKA3	c.916-7_916-6insGAAAATTCCATCTACAAAGAA		6	434	c.744-3_744-2insGAGGAATAATAAA	3.02685e-10	1	22851	3.00113e-07	11	24571	1.1721e-05	10	11892	1.48239e-06	71	96921	7.37802e-06	16	18866	5.10199e-07	126	203170	.	ENST00000314759	0.0009038	gnomAD_EAS	-0.30578	1.5109e-07	0.36872	0.63127	3	28	1	0.5	34.8	Incidental Finding
O6	chr13:21158131	G	GTTCTTTGTAGATGGAATTTTC	SKA3	c.916-7_916-6insGAAAATTCCATCTACAAAGAA		6	434	c.744-4C>A	3.02685e-10	1	22851	3.00113e-07	11	24571	1.1721e-05	10	11892	1.48239e-06	71	96921	7.37802e-06	16	18866	5.10199e-07	126	203170	.	ENST00000314759	0.0009038	gnomAD_EAS	-0.30578	1.5109e-07	0.36872	0.63127	3	28	1	0.5	34.8	Incidental Finding (Genetic Diagnosis Known)
O2	chr13:21158131	G	GTTCTTTGTAGATGGAATTTTC	SKA3	c.916-7_916-6insGAAAATTCCATCTACAAAGAA		6	434	c.744-3_744-2insGAGGAATAATAAA	3.02685e-10	1	22851	3.00113e-07	11	24571	1.1721e-05	10	11892	1.48239e-06	71	96921	7.37802e-06	16	18866	5.10199e-07	126	203170	.	ENST00000314759	0.0009038	gnomAD_EAS	-0.30578	1.5109e-07	0.36872	0.63127	3	28	1	0.5	34.8	Incidental Finding (Genetic Diagnosis Known)
O9	chr15:42156437	A	C	PLA2G4F	c.111+2T>G		8	432	c.1096A>C|p.Thr366Pro	1.04186e-12	1	17587	2.64364e-13	2	25698	1.25072e-12	0	12986	1.6856e-10	36	75886	1.53138e-14	0	22836	4.43108e-11	80	188432	O1	ENST00000397272			-0.5404	9.5215e-27	0.99839	0.0016073	2	17	1	0	39.6	Incidental Finding
O1	chr15:42156437	A	C	PLA2G4F	c.111+2T>G		8	432	c.1096A>C|p.Thr366Pro	1.04186e-12	1	17587	2.64364e-13	2	25698	1.25072e-12	0	12986	1.6856e-10	36	75886	1.53138e-14	0	22836	4.43108e-11	80	188432	O1	ENST00000397272			-0.5404	9.5215e-27	0.99839	0.0016073	2	17	1	0	39.6	Incidental Finding (Genetic Diagnosis Known)
O9	chr15:42147726	T	G	PLA2G4F	c.1096A>C	p.Thr366Pro	7	433	c.111+2T>G	1.68806e-11	2	24672	4.79033e-12	3	35255	2.48753e-10	3	19791	1.73676e-09	52	125766	1.11239e-13	0	30538	3.50999e-11	66	277744	O1	ENST00000397272	0.0004337	gnomAD_NFE	-0.5404	9.5215e-27	0.99839	0.0016073	2	17	1	0	39.6	Incidental Finding
O1	chr15:42147726	T	G	PLA2G4F	c.1096A>C	p.Thr366Pro	7	433	c.111+2T>G	1.68806e-11	2	24672	4.79033e-12	3	35255	2.48753e-10	3	19791	1.73676e-09	52	125766	1.11239e-13	0	30538	3.50999e-11	66	277744	O1	ENST00000397272	0.0004337	gnomAD_NFE	-0.5404	9.5215e-27	0.99839	0.0016073	2	17	1	0	39.6	Incidental Finding (Genetic Diagnosis Known)
O15	chr19:8910436	T	A,G	MUC16	c.37211A>C	p.Asp12404Ala	5	435	c.36796-25T>C,c.36796-28_36796-27insCAGCTC	2.91646e-08	1	19631	2.8558e-10	0	35070	5.62146e-09	0	19128	3.29534e-12	1	123517	5.58176e-10	0	30616	2.89235e-12	5	268039	.	ENST00000397910			-8.0642	8.2703e-112	0.0060657	0.99393	5	40	2	0	135.3	Incidental Finding (Genetic Diagnosis Known)
O15	chr19:8915007	A	G	MUC16	c.36796-25T>C		3	437	c.37211A>C|p.Asp12404Ala,c.36796-28_36796-27insCAGCTC	5.1904e-06	0	24916	1.83177e-06	0	35440	9.98168e-06	0	19950	3.88981e-08	0	129126	2.82486e-06	0	30616	3.7257e-09	0	282740	.	ENST00000397910		gnomAD_AFR&gnomAD_AMR&gnomAD_ASJ&gnomAD_EAS&gnomAD_FIN&gnomAD_NFE&gnomAD_OTH&gnomAD_SAS	-8.0642	8.2703e-112	0.0060657	0.99393	5	40	2	0	135.3	Incidental Finding (Genetic Diagnosis Known)
O15	chr19:8915009	T	TGAGCTG	MUC16	c.36796-28_36796-27insCAGCTC		3	437	c.37211A>C|p.Asp12404Ala,c.36796-25T>C	5.20147e-06	0	24898	1.83177e-06	0	35440	9.98462e-06	0	19948	3.89071e-08	0	129116	2.82486e-06	0	30616	3.72689e-09	0	282710	.	ENST00000397910			-8.0642	8.2703e-112	0.0060657	0.99393	5	40	2	0	135.3	Incidental Finding (Genetic Diagnosis Known)
O14	chr19:8910436	T	A,G	MUC16	c.37211A>C	p.Asp12404Ala	5	435	c.37139-3_37139-2insCACTAC,c.36796-25T>C,c.36796-28_36796-27insCAGCTC	2.91646e-08	1	19631	2.8558e-10	0	35070	5.62146e-09	0	19128	3.29534e-12	1	123517	5.58176e-10	0	30616	2.89235e-12	5	268039	.	ENST00000397910			-8.0642	8.2703e-112	0.0060657	0.99393	5	40	3	0	180.4	Incidental Finding
O14	chr19:8915007	A	G	MUC16	c.36796-25T>C		3	437	c.37211A>C|p.Asp12404Ala,c.37139-3_37139-2insCACTAC,c.36796-28_36796-27insCAGCTC	5.1904e-06	0	24916	1.83177e-06	0	35440	9.98168e-06	0	19950	3.88981e-08	0	129126	2.82486e-06	0	30616	3.7257e-09	0	282740	.	ENST00000397910			-8.0642	8.2703e-112	0.0060657	0.99393	5	40	3	0	180.4	Incidental Finding
O14	chr19:8915009	T	TGAGCTG	MUC16	c.36796-28_36796-27insCAGCTC		3	437	c.37211A>C|p.Asp12404Ala,c.37139-3_37139-2insCACTAC,c.36796-25T>C	5.20147e-06	0	24898	1.83177e-06	0	35440	9.98462e-06	0	19948	3.89071e-08	0	129116	2.82486e-06	0	30616	3.72689e-09	0	282710	.	ENST00000397910			-8.0642	8.2703e-112	0.0060657	0.99393	5	40	3	0	180.4	Incidental Finding
O21	chr19:8889494	A	G	MUC16	c.40587T>C	p.Ser13529%3D	9	431	c.40610+35A>G,c.40610+33T>A,c.40610+15C>T,c.40610+10G>T,c.40610+7A>C,c.40588G>A|p.Gly13530Ser	4.00851e-10	16	23094	5.92998e-17	1	35295	2.01109e-12	5	19567	1.45683e-18	8	127630	2.12082e-17	0	30616	1.47676e-17	31	278081	.	ENST00000397910			-8.0642	8.2703e-112	0.0060657	0.99393	5	40	6	0	315.7	Incidental Finding
O21	chr19:8889493	C	T	MUC16	c.40588G>A	p.Gly13530Ser	8	432	c.40610+35A>G,c.40610+33T>A,c.40610+15C>T,c.40610+10G>T,c.40610+7A>C,c.40587T>C|p.Ser13529%3D	3.53135e-09	14	23106	4.41634e-15	1	35293	5.99735e-11	5	19565	2.3106e-17	5	127613	1.52424e-15	0	30616	6.36643e-16	26	278100	.	ENST00000397910			-8.0642	8.2703e-112	0.0060657	0.99393	5	40	6	0	315.7	Incidental Finding
O21	chr19:8889464	T	G	MUC16	c.40610+7A>C		5	435	c.40610+35A>G,c.40610+33T>A,c.40610+15C>T,c.40610+10G>T,c.40588G>A|p.Gly13530Ser,c.40587T>C|p.Ser13529%3D	3.56046e-08	1	18843	2.89309e-10	0	34978	6.20388e-09	0	18746	5.77396e-13	0	122356	5.58176e-10	0	30616	7.26242e-14	1	265491	.	ENST00000397910			-8.0642	8.2703e-112	0.0060657	0.99393	5	40	6	0	315.7	Incidental Finding
O21	chr19:8889456	G	C,A	MUC16	c.40610+15C>T		4	436	c.40610+35A>G,c.40610+33T>A,c.40610+10G>T,c.40610+7A>C,c.40588G>A|p.Gly13530Ser,c.40587T>C|p.Ser13529%3D	1.00327e-07	0	24200	2.25271e-08	0	35354	2.33003e-07	0	19520	6.6888e-10	1	128409	3.98252e-08	0	30602	2.95999e-11	1	280591	.	ENST00000397910			-8.0642	8.2703e-112	0.0060657	0.99393	5	40	6	0	315.7	Incidental Finding
O21	chr19:8889436	T	TTGGGA,C	MUC16	c.40610+35A>G		3	437	c.40610+33T>A,c.40610+15C>T,c.40610+10G>T,c.40610+7A>C,c.40588G>A|p.Gly13530Ser,c.40587T>C|p.Ser13529%3D	5.15494e-06	0	24974	1.83177e-06	0	35440	9.9758e-06	0	19954	3.88261e-08	0	129206	2.82486e-06	0	30616	3.71892e-09	0	282912	.	ENST00000397910			-8.0642	8.2703e-112	0.0060657	0.99393	5	40	6	0	315.7	Incidental Finding
O21	chr19:8889438	A	T	MUC16	c.40610+33T>A		3	437	c.40610+35A>G,c.40610+15C>T,c.40610+10G>T,c.40610+7A>C,c.40588G>A|p.Gly13530Ser,c.40587T>C|p.Ser13529%3D	5.15494e-06	0	24974	1.83177e-06	0	35440	9.9758e-06	0	19954	3.88261e-08	0	129206	2.82486e-06	0	30616	3.71892e-09	0	282912	.	ENST00000397910			-8.0642	8.2703e-112	0.0060657	0.99393	5	40	6	0	315.7	Incidental Finding
O21	chr19:8889461	C	A	MUC16	c.40610+10G>T		3	437	c.40610+35A>G,c.40610+33T>A,c.40610+15C>T,c.40610+7A>C,c.40588G>A|p.Gly13530Ser,c.40587T>C|p.Ser13529%3D	1.14682e-05	0	19028	1.9002e-06	0	35004	1.18622e-05	0	18810	4.54062e-08	0	122614	2.82486e-06	0	30616	4.45912e-09	0	266276	.	ENST00000397910			-8.0642	8.2703e-112	0.0060657	0.99393	5	40	6	0	315.7	Incidental Finding
O24	chr19:8889494	A	G	MUC16	c.40587T>C	p.Ser13529%3D	9	431	c.40610+43del,c.40610+38_40610+40del,c.40610+35A>G,c.40610+33T>A,c.40610+15C>T,c.40610+10G>T,c.40610+7A>C	4.00851e-10	16	23094	5.92998e-17	1	35295	2.01109e-12	5	19567	1.45683e-18	8	127630	2.12082e-17	0	30616	1.47676e-17	31	278081	.	ENST00000397910			-8.0642	8.2703e-112	0.0060657	0.99393	5	40	7	0	360.8	Incidental Finding (Genetic Diagnosis Known)
O24	chr19:8889464	T	G	MUC16	c.40610+7A>C		5	435	c.40610+43del,c.40610+38_40610+40del,c.40610+35A>G,c.40610+33T>A,c.40610+15C>T,c.40610+10G>T,c.40587T>C|p.Ser13529%3D	3.56046e-08	1	18843	2.89309e-10	0	34978	6.20388e-09	0	18746	5.77396e-13	0	122356	5.58176e-10	0	30616	7.26242e-14	1	265491	.	ENST00000397910			-8.0642	8.2703e-112	0.0060657	0.99393	5	40	7	0	360.8	Incidental Finding (Genetic Diagnosis Known)
O24	chr19:8889456	G	C,A	MUC16	c.40610+15C>T		4	436	c.40610+43del,c.40610+38_40610+40del,c.40610+35A>G,c.40610+33T>A,c.40610+10G>T,c.40610+7A>C,c.40587T>C|p.Ser13529%3D	1.00327e-07	0	24200	2.25271e-08	0	35354	2.33003e-07	0	19520	6.6888e-10	1	128409	3.98252e-08	0	30602	2.95999e-11	1	280591	.	ENST00000397910			-8.0642	8.2703e-112	0.0060657	0.99393	5	40	7	0	360.8	Incidental Finding (Genetic Diagnosis Known)
O24	chr19:8889427	TC	TTTTCC,T	MUC16	c.40610+43del		3	437	c.40610+38_40610+40del,c.40610+35A>G,c.40610+33T>A,c.40610+15C>T,c.40610+10G>T,c.40610+7A>C,c.40587T>C|p.Ser13529%3D	5.15494e-06	0	24974	1.83177e-06	0	35440	9.9758e-06	0	19954	3.88261e-08	0	129206	2.82486e-06	0	30616	3.71892e-09	0	282912	.	ENST00000397910			-8.0642	8.2703e-112	0.0060657	0.99393	5	40	7	0	360.8	Incidental Finding (Genetic Diagnosis Known)
O24	chr19:8889430	AACT	A	MUC16	c.40610+38_40610+40del		3	437	c.40610+43del,c.40610+35A>G,c.40610+33T>A,c.40610+15C>T,c.40610+10G>T,c.40610+7A>C,c.40587T>C|p.Ser13529%3D	5.15494e-06	0	24974	1.83177e-06	0	35440	9.9758e-06	0	19954	3.88261e-08	0	129206	2.82486e-06	0	30616	3.71892e-09	0	282912	.	ENST00000397910			-8.0642	8.2703e-112	0.0060657	0.99393	5	40	7	0	360.8	Incidental Finding (Genetic Diagnosis Known)
O24	chr19:8889436	T	TTGGGA,C	MUC16	c.40610+35A>G		3	437	c.40610+43del,c.40610+38_40610+40del,c.40610+33T>A,c.40610+15C>T,c.40610+10G>T,c.40610+7A>C,c.40587T>C|p.Ser13529%3D	5.15494e-06	0	24974	1.83177e-06	0	35440	9.9758e-06	0	19954	3.88261e-08	0	129206	2.82486e-06	0	30616	3.71892e-09	0	282912	.	ENST00000397910			-8.0642	8.2703e-112	0.0060657	0.99393	5	40	7	0	360.8	Incidental Finding (Genetic Diagnosis Known)
O24	chr19:8889438	A	T	MUC16	c.40610+33T>A		3	437	c.40610+43del,c.40610+38_40610+40del,c.40610+35A>G,c.40610+15C>T,c.40610+10G>T,c.40610+7A>C,c.40587T>C|p.Ser13529%3D	5.15494e-06	0	24974	1.83177e-06	0	35440	9.9758e-06	0	19954	3.88261e-08	0	129206	2.82486e-06	0	30616	3.71892e-09	0	282912	.	ENST00000397910			-8.0642	8.2703e-112	0.0060657	0.99393	5	40	7	0	360.8	Incidental Finding (Genetic Diagnosis Known)
O24	chr19:8889461	C	A	MUC16	c.40610+10G>T		3	437	c.40610+43del,c.40610+38_40610+40del,c.40610+35A>G,c.40610+33T>A,c.40610+15C>T,c.40610+7A>C,c.40587T>C|p.Ser13529%3D	1.14682e-05	0	19028	1.9002e-06	0	35004	1.18622e-05	0	18810	4.54062e-08	0	122614	2.82486e-06	0	30616	4.45912e-09	0	266276	.	ENST00000397910			-8.0642	8.2703e-112	0.0060657	0.99393	5	40	7	0	360.8	Incidental Finding (Genetic Diagnosis Known)
O25	chr19:8889494	A	G	MUC16	c.40587T>C	p.Ser13529%3D	9	431	c.40610+43del,c.40610+38_40610+40del,c.40610+35A>G,c.40610+33T>A,c.40610+15C>T,c.40610+10G>T,c.40610+7A>C,c.40588G>A|p.Gly13530Ser	4.00851e-10	16	23094	5.92998e-17	1	35295	2.01109e-12	5	19567	1.45683e-18	8	127630	2.12082e-17	0	30616	1.47676e-17	31	278081	.	ENST00000397910			-8.0642	8.2703e-112	0.0060657	0.99393	5	40	8	0	405.9	Incidental Finding (Genetic Diagnosis Known)
O25	chr19:8889493	C	T	MUC16	c.40588G>A	p.Gly13530Ser	8	432	c.40610+43del,c.40610+38_40610+40del,c.40610+35A>G,c.40610+33T>A,c.40610+15C>T,c.40610+10G>T,c.40610+7A>C,c.40587T>C|p.Ser13529%3D	3.53135e-09	14	23106	4.41634e-15	1	35293	5.99735e-11	5	19565	2.3106e-17	5	127613	1.52424e-15	0	30616	6.36643e-16	26	278100	.	ENST00000397910			-8.0642	8.2703e-112	0.0060657	0.99393	5	40	8	0	405.9	Incidental Finding (Genetic Diagnosis Known)
O25	chr19:8889464	T	G	MUC16	c.40610+7A>C		5	435	c.40610+43del,c.40610+38_40610+40del,c.40610+35A>G,c.40610+33T>A,c.40610+15C>T,c.40610+10G>T,c.40588G>A|p.Gly13530Ser,c.40587T>C|p.Ser13529%3D	3.56046e-08	1	18843	2.89309e-10	0	34978	6.20388e-09	0	18746	5.77396e-13	0	122356	5.58176e-10	0	30616	7.26242e-14	1	265491	.	ENST00000397910			-8.0642	8.2703e-112	0.0060657	0.99393	5	40	8	0	405.9	Incidental Finding (Genetic Diagnosis Known)
O25	chr19:8889456	G	C,A	MUC16	c.40610+15C>T		4	436	c.40610+43del,c.40610+38_40610+40del,c.40610+35A>G,c.40610+33T>A,c.40610+10G>T,c.40610+7A>C,c.40588G>A|p.Gly13530Ser,c.40587T>C|p.Ser13529%3D	1.00327e-07	0	24200	2.25271e-08	0	35354	2.33003e-07	0	19520	6.6888e-10	1	128409	3.98252e-08	0	30602	2.95999e-11	1	280591	.	ENST00000397910			-8.0642	8.2703e-112	0.0060657	0.99393	5	40	8	0	405.9	Incidental Finding (Genetic Diagnosis Known)
O25	chr19:8889427	TC	TTTTCC,T	MUC16	c.40610+43del		3	437	c.40610+38_40610+40del,c.40610+35A>G,c.40610+33T>A,c.40610+15C>T,c.40610+10G>T,c.40610+7A>C,c.40588G>A|p.Gly13530Ser,c.40587T>C|p.Ser13529%3D	5.15494e-06	0	24974	1.83177e-06	0	35440	9.9758e-06	0	19954	3.88261e-08	0	129206	2.82486e-06	0	30616	3.71892e-09	0	282912	.	ENST00000397910			-8.0642	8.2703e-112	0.0060657	0.99393	5	40	8	0	405.9	Incidental Finding (Genetic Diagnosis Known)
O25	chr19:8889430	AACT	A	MUC16	c.40610+38_40610+40del		3	437	c.40610+43del,c.40610+35A>G,c.40610+33T>A,c.40610+15C>T,c.40610+10G>T,c.40610+7A>C,c.40588G>A|p.Gly13530Ser,c.40587T>C|p.Ser13529%3D	5.15494e-06	0	24974	1.83177e-06	0	35440	9.9758e-06	0	19954	3.88261e-08	0	129206	2.82486e-06	0	30616	3.71892e-09	0	282912	.	ENST00000397910			-8.0642	8.2703e-112	0.0060657	0.99393	5	40	8	0	405.9	Incidental Finding (Genetic Diagnosis Known)
O25	chr19:8889436	T	TTGGGA,C	MUC16	c.40610+35A>G		3	437	c.40610+43del,c.40610+38_40610+40del,c.40610+33T>A,c.40610+15C>T,c.40610+10G>T,c.40610+7A>C,c.40588G>A|p.Gly13530Ser,c.40587T>C|p.Ser13529%3D	5.15494e-06	0	24974	1.83177e-06	0	35440	9.9758e-06	0	19954	3.88261e-08	0	129206	2.82486e-06	0	30616	3.71892e-09	0	282912	.	ENST00000397910			-8.0642	8.2703e-112	0.0060657	0.99393	5	40	8	0	405.9	Incidental Finding (Genetic Diagnosis Known)
O25	chr19:8889438	A	T	MUC16	c.40610+33T>A		3	437	c.40610+43del,c.40610+38_40610+40del,c.40610+35A>G,c.40610+15C>T,c.40610+10G>T,c.40610+7A>C,c.40588G>A|p.Gly13530Ser,c.40587T>C|p.Ser13529%3D	5.15494e-06	0	24974	1.83177e-06	0	35440	9.9758e-06	0	19954	3.88261e-08	0	129206	2.82486e-06	0	30616	3.71892e-09	0	282912	.	ENST00000397910			-8.0642	8.2703e-112	0.0060657	0.99393	5	40	8	0	405.9	Incidental Finding (Genetic Diagnosis Known)
O25	chr19:8889461	C	A	MUC16	c.40610+10G>T		3	437	c.40610+43del,c.40610+38_40610+40del,c.40610+35A>G,c.40610+33T>A,c.40610+15C>T,c.40610+7A>C,c.40588G>A|p.Gly13530Ser,c.40587T>C|p.Ser13529%3D	1.14682e-05	0	19028	1.9002e-06	0	35004	1.18622e-05	0	18810	4.54062e-08	0	122614	2.82486e-06	0	30616	4.45912e-09	0	266276	.	ENST00000397910			-8.0642	8.2703e-112	0.0060657	0.99393	5	40	8	0	405.9	Incidental Finding (Genetic Diagnosis Known)
Supplemental Table S3: Variants identified by enrichment and analysis under recessive inheritance model. Ranked enriched variants by family listed. ‘O’, other family not reported in this paper; three-letter gnomAD population code (afr, African/African American; eas, East Asian; sas, South Asian); Fraction Essential, the fraction of studies where this gene is found to be “essential” in OGEE (Chen …
